# Supplementary material for: Production and Characterization of Nanocellulose from Maguey (Agave cantala) Fiber
Source: Polymers (Basel). 2024 May 7;16(10):1312. doi: 10.3390/polym16101312 (PMC11125682; doi:10.3390/polym16101312)
Supplement: Supplementary file 1 [file polymers-16-01312-s001.zip]

Archive with 1 entries (1 files):
- polymers-2907473-supplementary.pdf
